# Supplementary material for: Epigenetic and blood markers associated with response to electroconvulsive therapy in patients with depressive disorders
Source: Transl Psychiatry. 2025 Dec 3;16:32. doi: 10.1038/s41398-025-03772-y (PMC12811393; doi:10.1038/s41398-025-03772-y)
Supplement: Supplementary file 1 — Supplementary Tables [file 41398_2025_3772_MOESM1_ESM.xlsx]

## Sheet: ST1 - Treatment effect (% respo
	Treatment effect (% response model)
	logFC	P.Value	adj.P.Val	gene
cg05764695	-0.18693	2.83335e-06	0.643826	SAMD4A;SAMD4A;SAMD4A
cg01062519	0.155619	4.14561e-06	0.643826	MMP28;MMP28
cg22294685	-0.169592	6.32424e-06	0.643826
cg10550882	0.309698	6.87595e-06	0.643826
cg15813460	-0.214002	7.42149e-06	0.643826	C4orf44;C4orf44;C4orf44;C4orf44
cg13618688	-0.185375	9.62515e-06	0.643826
cg24873772	0.142597	9.68456e-06	0.643826	PPP1R12C
cg25949241	-0.18027	1.2481e-05	0.643826	DPF3
cg11299261	-0.164115	1.29818e-05	0.643826	GCLM;GCLM;GCLM;GCLM
cg05720429	0.246513	1.38096e-05	0.643826	SMARCA5
cg17389833	-0.153832	1.39598e-05	0.643826
cg08236043	-0.138902	1.67369e-05	0.643826
cg15789583	-0.146983	1.67835e-05	0.643826	POLR1C;YIPF3
cg10831846	0.210053	1.94166e-05	0.643826	YEATS2
cg08979000	-0.167165	1.95324e-05	0.643826
cg13348770	0.171222	1.99985e-05	0.643826	HSF2;HSF2
cg23553280	0.258185	2.05185e-05	0.643826	RAB5B;RAB5B;RAB5B
cg01068332	0.258554	2.05637e-05	0.643826
cg05958510	0.161804	2.12337e-05	0.643826	DUSP6;DUSP6
cg27427054	0.0980606	2.13413e-05	0.643826	SUV420H2
cg16961486	0.176848	2.28694e-05	0.643826	PIGW;MYO19;MYO19;MYO19
cg01025283	0.0873131	2.33752e-05	0.643826	FAIM;FAIM;FAIM;FAIM;FAIM;FAIM;FAIM
cg14615446	-0.176044	2.455e-05	0.643826	UBE3D;UBE3D
cg02901679	0.181058	2.71756e-05	0.643826	IL10
cg17285440	-0.151661	2.72188e-05	0.643826	CRTC3-AS1
cg07177755	0.167956	2.73272e-05	0.643826	ERCC5
cg19903124	0.248051	2.84347e-05	0.643826	PBX1
cg12308279	-0.0944628	2.89206e-05	0.643826	ST5;ST5;ST5
cg06070445	0.160142	3.12108e-05	0.643826	BCL6;BCL6;BCL6
cg09444586	0.128239	3.22258e-05	0.643826	C19orf28;C19orf28;C19orf28
cg11462165	-0.194258	3.31319e-05	0.643826
cg09589331	0.159753	3.35817e-05	0.643826	FOXP1;FOXP1;FOXP1;FOXP1;FOXP1;FOXP1;FOXP1
cg00169172	0.15586	3.36959e-05	0.643826	PLD2;PLD2;PLD2;PLD2
cg20027742	-0.0790783	3.3966e-05	0.643826	MCF2L;MCF2L
cg20876014	0.126728	3.49787e-05	0.643826	PCAT29;PCAT29
cg10144751	0.241161	3.51943e-05	0.643826	IFT140
cg02895390	-0.316978	3.89842e-05	0.643826
cg15415507	-0.162218	3.94379e-05	0.643826	EPHA2;EPHA2
cg21990391	0.224461	4.03929e-05	0.643826
cg08736043	0.21368	4.36288e-05	0.643826
cg20491406	-0.0986174	4.60398e-05	0.643826	NAV1
cg03910901	0.14045	4.61875e-05	0.643826	COPS6
cg00265143	-0.167746	4.78473e-05	0.643826
cg24463309	0.127737	4.94745e-05	0.643826	ATXN2
cg24673221	-0.214968	4.97912e-05	0.643826	HERC2
cg14484056	0.22017	5.01146e-05	0.643826
cg08005120	0.174858	5.03197e-05	0.643826	NIN;NIN;NIN;NIN
cg14576128	-0.20293	5.03739e-05	0.643826	ERC1;ERC1;ERC1;ERC1;ERC1
cg15281736	-0.133527	5.22559e-05	0.643826
cg03286662	-0.161839	5.24619e-05	0.643826	BLK
cg19108515	-0.135968	5.33491e-05	0.643826
cg11357013	0.10219	5.36427e-05	0.643826	NEO1
cg16400999	0.270783	5.51884e-05	0.643826	ZNF385B;MIR1258
cg22288223	0.133383	5.5534e-05	0.643826	TSNARE1
cg26357606	0.185972	5.56327e-05	0.643826	TTBK1
cg13719843	0.158369	5.57254e-05	0.643826	RPS5
cg15508984	0.157701	5.6049e-05	0.643826	PRDM15;PRDM15;PRDM15;PRDM15;PRDM15
cg15840891	-0.187746	5.61271e-05	0.643826
cg00528014	0.155398	5.78934e-05	0.646547	SGK494;SPAG5-AS1
cg01797113	0.16733	5.98541e-05	0.646547	BEND6
cg07397503	-0.155132	6.05373e-05	0.646547
cg26335688	0.177868	6.06244e-05	0.646547	NEK11;NEK11;NEK11
cg26535606	0.0898944	6.12747e-05	0.646547	KLF10;KLF10
cg16818505	-0.188347	6.42704e-05	0.646547	FAM19A2
cg00768492	0.093421	6.59672e-05	0.646547	TOM1L2;TOM1L2;TOM1L2;TOM1L2;TOM1L2;TOM1L2
cg24013351	-0.142849	6.62758e-05	0.646547	MIPOL1
cg22647900	0.187252	6.6605e-05	0.646547	EIF3M
cg11599469	-0.167606	6.69232e-05	0.646547	MYEOV2
cg22857746	0.145688	6.70541e-05	0.646547	AMPH;AMPH;AMPH;AMPH
cg01423201	-0.187679	6.83219e-05	0.649359	HERPUD2
cg25959472	0.156193	6.99758e-05	0.650383	FBXW11;FBXW11;FBXW11
cg06995828	-0.175922	7.19476e-05	0.650383
cg23005541	0.197063	7.30208e-05	0.650383	LANCL1;LANCL1;LANCL1;LANCL1-AS1;LANCL1-AS1;LANCL1-AS1
cg18858262	-0.244259	7.62722e-05	0.650383	MAFA-AS1
cg10113258	-0.207584	7.64166e-05	0.650383
cg20128880	0.132811	7.66128e-05	0.650383	TESC-AS1
cg14572895	-0.180254	8.21242e-05	0.650383	SERPINB11
cg25884488	0.216857	8.35895e-05	0.650383	TMEM154
cg09259797	-0.123661	8.37714e-05	0.650383
cg01043158	0.21671	8.47208e-05	0.650383
cg06824242	0.160524	8.5265e-05	0.650383	FAM98B;FAM98B
cg16789226	-0.191322	8.72597e-05	0.650383	LINC01160
cg02278335	-0.164667	8.77818e-05	0.650383
cg07494646	0.472621	8.83165e-05	0.650383	MPST;TST;MPST;MPST;MPST
cg22748223	0.196238	8.85089e-05	0.650383
cg01399296	-0.188527	9.25595e-05	0.650383	MED13L
cg01604051	0.105762	9.4154e-05	0.650383	GRB10
cg13702108	0.161056	9.44553e-05	0.650383	CDH1
cg14828639	0.130886	9.7723e-05	0.650383	LPCAT3
cg02672962	-0.142939	9.77319e-05	0.650383
cg04196458	0.150051	9.83062e-05	0.650383
cg12736516	0.127876	9.94662e-05	0.650383	HSPG2;HSPG2
cg06657634	0.168887	9.95851e-05	0.650383	DNAH7

## Sheet: ST2 - Treatment effect (Remissi
	Treatment effect (Remission model)
	logFC	P.Value	adj.P.Val	gene
cg05764695	-0.186992	2.91465e-06	0.638361	SAMD4A;SAMD4A;SAMD4A
cg01062519	0.156643	4.01196e-06	0.638361	MMP28;MMP28
cg10550882	0.315027	5.46033e-06	0.638361
cg15813460	-0.214303	7.2192e-06	0.638361	C4orf44;C4orf44;C4orf44;C4orf44
cg13618688	-0.186822	7.3279e-06	0.638361
cg22294685	-0.169321	7.34911e-06	0.638361
cg24873772	0.143512	9.21641e-06	0.638361	PPP1R12C
cg11299261	-0.1649	1.12276e-05	0.638361	GCLM;GCLM;GCLM;GCLM
cg05720429	0.248419	1.23266e-05	0.638361	SMARCA5
cg08236043	-0.140058	1.23381e-05	0.638361
cg17389833	-0.153999	1.37882e-05	0.638361
cg25949241	-0.177932	1.58486e-05	0.638361	DPF3
cg08979000	-0.168027	1.67816e-05	0.638361
cg15789583	-0.146661	1.73327e-05	0.638361	POLR1C;YIPF3
cg14615446	-0.177594	1.77248e-05	0.638361	UBE3D;UBE3D
cg01068332	0.260429	1.78366e-05	0.638361
cg23553280	0.260082	1.8256e-05	0.638361	RAB5B;RAB5B;RAB5B
cg16961486	0.178321	1.84097e-05	0.638361	PIGW;MYO19;MYO19;MYO19
cg27427054	0.0989976	1.85999e-05	0.638361	SUV420H2
cg10831846	0.20928	2.01044e-05	0.638361	YEATS2
cg05958510	0.160427	2.15567e-05	0.638361	DUSP6;DUSP6
cg13348770	0.170181	2.16779e-05	0.638361	HSF2;HSF2
cg15415507	-0.164433	2.30196e-05	0.638361	EPHA2;EPHA2
cg01025283	0.0874299	2.37651e-05	0.638361	FAIM;FAIM;FAIM;FAIM;FAIM;FAIM;FAIM
cg07177755	0.168701	2.49774e-05	0.638361	ERCC5
cg02901679	0.1827	2.62617e-05	0.638361	IL10
cg17285440	-0.150974	2.81103e-05	0.638361	CRTC3-AS1
cg21990391	0.226611	2.8141e-05	0.638361
cg19903124	0.24771	2.92067e-05	0.638361	PBX1
cg12308279	-0.094299	2.97466e-05	0.638361	ST5;ST5;ST5
cg06070445	0.159837	3.21527e-05	0.638361	BCL6;BCL6;BCL6
cg09444586	0.127843	3.36452e-05	0.638361	C19orf28;C19orf28;C19orf28
cg09589331	0.160411	3.38055e-05	0.638361	FOXP1;FOXP1;FOXP1;FOXP1;FOXP1;FOXP1;FOXP1
cg20876014	0.128504	3.38446e-05	0.638361	PCAT29;PCAT29
cg00169172	0.155052	3.50991e-05	0.638361	PLD2;PLD2;PLD2;PLD2
cg10144751	0.241761	3.54175e-05	0.638361	IFT140
cg11462165	-0.195617	3.60246e-05	0.638361
cg20027742	-0.0788873	3.64608e-05	0.638361	MCF2L;MCF2L
cg08736043	0.214395	4.04918e-05	0.64443
cg02895390	-0.313362	4.20286e-05	0.64443
cg03910901	0.140829	4.37157e-05	0.64443	COPS6
cg08005120	0.1767	4.42534e-05	0.64443	NIN;NIN;NIN;NIN
cg24463309	0.128313	4.44472e-05	0.64443	ATXN2
cg20491406	-0.0989178	4.46035e-05	0.64443	NAV1
cg15840891	-0.189494	4.47121e-05	0.64443
cg14484056	0.220967	4.61405e-05	0.64443
cg13719843	0.159783	4.87545e-05	0.64443	RPS5
cg00265143	-0.167629	4.90675e-05	0.64443
cg16400999	0.27172	5.11905e-05	0.64443	ZNF385B;MIR1258
cg14576128	-0.201717	5.18254e-05	0.64443	ERC1;ERC1;ERC1;ERC1;ERC1
cg03286662	-0.162006	5.22344e-05	0.64443	BLK
cg15281736	-0.133153	5.52638e-05	0.64443
cg11357013	0.101924	5.54968e-05	0.64443	NEO1
cg26335688	0.178942	5.56494e-05	0.64443	NEK11;NEK11;NEK11
cg15508984	0.155353	5.56631e-05	0.64443	PRDM15;PRDM15;PRDM15;PRDM15;PRDM15
cg07397503	-0.155918	5.57758e-05	0.64443
cg24673221	-0.212813	5.65414e-05	0.64443	HERC2
cg11599469	-0.169005	5.78438e-05	0.64443	MYEOV2
cg22288223	0.132835	5.84277e-05	0.64443	TSNARE1
cg26535606	0.0901557	5.95744e-05	0.64443	KLF10;KLF10
cg01797113	0.167951	6.01312e-05	0.64443	BEND6
cg14572895	-0.182824	6.10638e-05	0.64443	SERPINB11
cg13702108	0.163144	6.31123e-05	0.64443	CDH1
cg26357606	0.185073	6.33276e-05	0.64443	TTBK1
cg25884488	0.218635	6.47355e-05	0.64443	TMEM154
cg00528014	0.154262	6.71271e-05	0.64443	SGK494;SPAG5-AS1
cg19108515	-0.134958	6.71349e-05	0.64443
cg22857746	0.145605	6.8065e-05	0.64443	AMPH;AMPH;AMPH;AMPH
cg24013351	-0.142162	6.84815e-05	0.64443	MIPOL1
cg01423201	-0.18669	7.04422e-05	0.64443	HERPUD2
cg22748223	0.197706	7.14702e-05	0.64443
cg23005541	0.19781	7.21959e-05	0.64443	LANCL1;LANCL1;LANCL1;LANCL1-AS1;LANCL1-AS1;LANCL1-AS1
cg01604051	0.106791	7.23659e-05	0.64443	GRB10
cg00768492	0.0930862	7.32924e-05	0.64443	TOM1L2;TOM1L2;TOM1L2;TOM1L2;TOM1L2;TOM1L2
cg18858262	-0.245713	7.43374e-05	0.64443	MAFA-AS1
cg25959472	0.156077	7.53276e-05	0.64443	FBXW11;FBXW11;FBXW11
cg16818505	-0.185945	7.61107e-05	0.64443	FAM19A2
cg22647900	0.185881	7.65451e-05	0.64443	EIF3M
cg06824242	0.161323	7.70702e-05	0.64443	FAM98B;FAM98B
cg03808462	-0.119112	7.90541e-05	0.64443	CORIN
cg06995828	-0.175931	8.10716e-05	0.64443
cg09259797	-0.12391	8.1289e-05	0.64443
cg02672962	-0.144508	8.24724e-05	0.64443
cg01043158	0.218463	8.32075e-05	0.64443
cg07494646	0.475323	8.32401e-05	0.64443	MPST;TST;MPST;MPST;MPST
cg10113258	-0.207449	8.33011e-05	0.64443
cg22212560	0.151526	8.64084e-05	0.660785	FRMD8
cg06657634	0.1699	9.25309e-05	0.660881	DNAH7
cg06367429	-0.164286	9.2764e-05	0.660881	LOC100133669
cg02278335	-0.164424	9.45342e-05	0.660881
cg20128880	0.131995	9.72943e-05	0.660881	TESC-AS1
cg01399296	-0.188239	9.74751e-05	0.660881	MED13L

## Sheet: ST3 - DMPs % change
	Response - % change
	logFC	P.Value	adj.P.Val	gene
cg25117092	-0.0108431	4.81851e-08	0.0215329	MED12L;P2RY14;P2RY14
cg13221347	-0.011171	8.19493e-08	0.0215329	STK32C
cg25883333	-0.00938866	1.03159e-07	0.0215329	MEGF11
cg15821939	0.0124792	1.45585e-07	0.0215329	MIR596
cg25673948	0.013343	1.61826e-07	0.0215329	MIR596
cg09177567	0.0275221	2.27656e-07	0.0252436	MIR596
cg12735254	-0.00803426	4.11992e-07	0.0341488	STK32C
cg05650680	0.00718942	4.53249e-07	0.0341488	MIR596
cg02099337	0.015263	4.6195e-07	0.0341488
cg19560656	0.00770215	5.86246e-07	0.0390035
cg07160746	-0.00757894	7.30455e-07	0.0441798	KCNS1
cg02888048	-0.00981158	8.29443e-07	0.0459863
cg00817464	0.0216673	1.32249e-06	0.0676821	XPNPEP1;XPNPEP1;XPNPEP1
cg07967246	0.0087713	1.75239e-06	0.0832773	CRB1;CRB1;CRB1;CRB1;CRB1;CRB1
cg23962776	0.00371923	2.4838e-06	0.109265
cg06928741	0.00511986	2.95882e-06	0.109265	C6orf25;C6orf25;C6orf25;C6orf25;C6orf25;C6orf25
cg08621406	0.0169553	3.11203e-06	0.109265	SPEF2;SPEF2
cg13797950	-0.016556	3.25094e-06	0.109265	RNF41;RNF41;RNF41;RNF41;RNF41;RNF41;RNF41
cg00268085	-0.00792423	3.37169e-06	0.109265	COL4A2
cg12601461	0.00546118	3.39186e-06	0.109265	CRK;CRK
cg00793509	-0.0049039	3.57478e-06	0.109265
cg23123017	0.00844803	3.61311e-06	0.109265
cg11998141	0.010648	3.79836e-06	0.109873	MIR596
cg09768257	-0.00682476	4.1705e-06	0.112143	NEIL2;NEIL2;NEIL2;NEIL2
cg04206699	-0.0191247	4.27559e-06	0.112143
cg03549163	0.00659088	4.39969e-06	0.112143	SMPD3
cg17996068	-0.00388245	4.55105e-06	0.112143	LOC284395
cg15287611	0.00454722	4.90663e-06	0.113045
cg06472166	0.00764117	4.92749e-06	0.113045
cg01444849	-0.00663223	5.31069e-06	0.117775
cg15624813	-0.0125189	5.52178e-06	0.118506
cg12726743	0.00355998	5.87588e-06	0.122165	CAMK2G;CAMK2G;CAMK2G;CAMK2G;CAMK2G;CAMK2G
cg11077186	0.00792091	6.22263e-06	0.123301	LINC01141
cg23084526	-0.00596014	6.30118e-06	0.123301	LRRC38
cg06182543	-0.00326186	8.48313e-06	0.149454	FLYWCH1;FLYWCH1;FLYWCH1
cg10283695	-0.00847614	8.50012e-06	0.149454	ELMOD1;ELMOD1
cg13603125	-0.00869431	8.66728e-06	0.149454	ARHGEF10L;ARHGEF10L
cg07022591	-0.00714283	8.80813e-06	0.149454
cg27339271	0.00910432	8.98741e-06	0.149454
cg00510111	0.00349689	9.06177e-06	0.149454	HECW2
cg15756415	-0.00796371	9.21016e-06	0.149454	FGD5
cg07534533	-0.00610722	9.61042e-06	0.152236	MASP2
cg15272433	0.0109279	1.00186e-05	0.155011
cg10237277	-0.00895565	1.07376e-05	0.160015	ARHGAP22;ARHGAP22;ARHGAP22;ARHGAP22;ARHGAP22
cg11514767	-0.00443542	1.08334e-05	0.160015	LOC339862
cg16578085	-0.00341338	1.11786e-05	0.160015
cg26827328	-0.00690122	1.13041e-05	0.160015	CDH22
cg22190299	0.00902544	1.20768e-05	0.167392	ITGB1BP1;ITGB1BP1
cg04391789	0.00569158	1.24485e-05	0.169023	ZNF423;ZNF423
cg01916237	0.00756622	1.34682e-05	0.178064
cg02027429	-0.00577629	1.36497e-05	0.178064
cg21448352	-0.00474615	1.52405e-05	0.193038	KLHL29
cg01722829	-0.00492482	1.53778e-05	0.193038
cg25148674	0.0109549	1.62895e-05	0.199751
cg05615996	0.0100553	1.67994e-05	0.199751
cg00349687	0.0126757	1.68133e-05	0.199751
cg24382823	0.00920687	1.7553e-05	0.20488	LMX1B
cg23483799	-0.00411704	1.83671e-05	0.210686
cg14135767	-0.00421595	1.91318e-05	0.210997
cg10548968	0.00430905	1.91938e-05	0.210997	CAPN5
cg18677860	-0.00590994	1.94633e-05	0.210997
cg09368514	0.00716213	1.96628e-05	0.210997	PCDHB1;LOC101926905
cg14223001	0.0104916	2.0141e-05	0.212699
cg06549275	-0.00881137	2.06942e-05	0.21468	ASAP2;ASAP2
cg15256492	0.00529545	2.0974e-05	0.21468
cg14587335	-0.00705974	2.14506e-05	0.216231	HRNBP3
cg21028142	0.00972953	2.23624e-05	0.217867	NPLOC4
cg17466567	-0.0179653	2.24968e-05	0.217867	ETV5
cg12838926	0.00413408	2.25953e-05	0.217867	SENP5;SENP5
cg19404596	-0.0100032	2.31656e-05	0.218991	TMEM132D
cg20268824	0.0052244	2.35742e-05	0.218991	CLEC4G;CLEC4G
cg07843181	-0.00467711	2.46501e-05	0.218991
cg23063825	-0.0113814	2.46625e-05	0.218991
cg17983742	0.00439287	2.53538e-05	0.218991
cg25702606	-0.00325367	2.54262e-05	0.218991	MIOS
cg24366314	0.00609573	2.55867e-05	0.218991	SLITRK5
cg00790020	0.0108608	2.56441e-05	0.218991
cg05504927	0.00745239	2.56742e-05	0.218991	RUNX1
cg05753949	0.00530228	2.68492e-05	0.222028	ZNF441
cg24114936	0.00787787	2.70233e-05	0.222028	VPS37D
cg07571638	0.00438793	2.7321e-05	0.222028	DIP2C
cg19700232	-0.00377633	2.73652e-05	0.222028
cg08044789	-0.00264785	2.87478e-05	0.226396	RAB15
cg13114288	-0.00547638	2.9751e-05	0.226396
cg02156692	-0.00608647	3.00164e-05	0.226396	AMZ1
cg07224453	-0.00584155	3.00714e-05	0.226396
cg26677322	0.00606122	3.1565e-05	0.226396
cg04040131	-0.00394471	3.15777e-05	0.226396
cg15612221	0.0115109	3.18632e-05	0.226396
cg21194193	-0.0104844	3.20856e-05	0.226396	MC1R
cg02881012	-0.00276068	3.21326e-05	0.226396	C9orf117
cg22545831	-0.00580674	3.21384e-05	0.226396
cg00458337	-0.00607092	3.22945e-05	0.226396	SP2
cg05316290	-0.00492087	3.23449e-05	0.226396
cg06976250	0.00772374	3.26695e-05	0.226396	ANKK1
cg26868659	0.00595957	3.29991e-05	0.226396	LINC01214
cg05207932	-0.00435966	3.30079e-05	0.226396
cg06124876	-0.00644863	3.58381e-05	0.241533
cg18298368	-0.00783248	3.59408e-05	0.241533
cg18715220	0.00628599	3.6561e-05	0.243029
cg22190023	-0.00920344	3.6894e-05	0.243029	PCDHB7;PCDHB7
cg00406022	0.0082733	3.79239e-05	0.247364	C6orf25;C6orf25;C6orf25;C6orf25;C6orf25;C6orf25
cg22825202	0.00220056	3.88687e-05	0.251065	POMT2
cg14365300	-0.00757376	4.02118e-05	0.257243	FAM125B
cg13137259	0.00818138	4.06269e-05	0.257423	AOAH;AOAH;AOAH;AOAH;AOAH;AOAH
cg19493820	-0.00349511	4.11965e-05	0.25857
cg26306976	0.00611727	4.20274e-05	0.25947	ITGB1BP1;ITGB1BP1;CPSF3
cg01329373	0.00756333	4.26659e-05	0.25947	SCNN1A;LTBR
cg03650586	-0.00395827	4.27475e-05	0.25947
cg19493303	-0.0112501	4.303e-05	0.25947
cg09741912	0.00779034	4.3491e-05	0.25947
cg10815152	-0.00559532	4.36799e-05	0.25947	GRIK2;GRIK2;GRIK2
cg00411097	0.0044674	4.46355e-05	0.2628	TMEM184A;TMEM184A
cg14576812	-0.00450307	4.52424e-05	0.262818
cg08962038	0.00631889	4.55938e-05	0.262818	GRID1
cg11758669	0.00740427	4.61116e-05	0.262818	PALLD;PALLD;PALLD;PALLD
cg06627617	-0.0124658	4.62186e-05	0.262818	ASAP2;ASAP2
cg12372461	-0.00661033	4.70559e-05	0.265311
cg15023686	-0.0062034	4.78233e-05	0.265327
cg25402408	0.00690113	4.79808e-05	0.265327
cg15561614	-0.00416297	4.85232e-05	0.265327	EPB41L1;EPB41L1;EPB41L1;EPB41L1
cg14866567	-0.0139258	4.90697e-05	0.265327
cg12823530	0.0027794	4.90731e-05	0.265327	NRL
cg10271507	0.00437	4.96247e-05	0.265327	ZAP70
cg22502579	-0.00419553	4.98503e-05	0.265327
cg04342762	0.0123774	5.045e-05	0.266388	DYNC1I1;DYNC1I1;DYNC1I1
cg01357846	-0.00330831	5.14004e-05	0.266404	REG3G;REG3G
cg10563387	-0.0041182	5.15955e-05	0.266404
cg27360277	-0.0121226	5.16544e-05	0.266404	LOC400867
cg22016671	0.00974033	5.29047e-05	0.270754
cg02816678	-0.00303359	5.44744e-05	0.276659	CRISPLD2
cg02929993	0.00578223	5.50218e-05	0.277322	EGFR;EGFR;EGFR;EGFR
cg12222906	0.00616854	5.62702e-05	0.281482
cg10334671	-0.00778995	5.73838e-05	0.28491	CNTFR;CNTFR;CNTFR
cg24949632	-0.00476357	5.87102e-05	0.285872	GABRB1
cg05210497	0.00477595	5.88596e-05	0.285872	TIGD3
cg26920327	-0.00650081	5.88667e-05	0.285872	SPTBN4;SPTBN4
cg26102435	0.00711944	6.00833e-05	0.288572
cg19403269	-0.00624148	6.029e-05	0.288572
cg21834248	-0.00770826	6.1376e-05	0.291671	TAF1A;TAF1A
cg07168940	0.0142826	6.21131e-05	0.293081
cg03465352	-0.00278639	6.37338e-05	0.293122	TRIOBP;TRIOBP;TRIOBP
cg19037654	-0.00293237	6.4072e-05	0.293122	LCE1C;LCE1C;LCE1C;LCE1C
cg26520942	-0.00742944	6.40951e-05	0.293122	TBX1;TBX1;TBX1
cg15801340	-0.00471253	6.47615e-05	0.293122
cg23336815	0.00642163	6.50606e-05	0.293122
cg27519958	0.0096977	6.51956e-05	0.293122	ATF6
cg21740943	-0.00587948	6.5562e-05	0.293122	ARHGAP22;ARHGAP22;ARHGAP22;ARHGAP22;ARHGAP22
cg16208084	-0.0153466	6.56464e-05	0.293122	HSPB9;KAT2A
cg04852972	-0.00448509	6.61036e-05	0.293196	KIAA1751
cg21260332	0.00578413	6.75094e-05	0.296278
cg01259871	0.00489448	6.76892e-05	0.296278	POLR3H;POLR3H;POLR3H
cg13936628	0.00449146	6.91611e-05	0.300614	DCSTAMP;DCSTAMP
cg26822508	-0.00297299	6.98074e-05	0.300614	PEBP4
cg16817561	-0.00785604	7.00353e-05	0.300614
cg25439655	0.0076678	7.19014e-05	0.305593	SEMA5B
cg08954114	0.0056684	7.2114e-05	0.305593	ZFAT;ZFAT
cg18482112	0.00751356	7.30381e-05	0.30755
cg12668460	-0.00571962	7.43443e-05	0.311081
cg26043322	-0.00420766	7.49347e-05	0.311592	OR10J5
cg27493864	0.00590912	7.56281e-05	0.312522	HCRTR1
cg01240412	-0.00286539	7.62071e-05	0.312556
cg08067561	-0.00465368	7.67603e-05	0.312556	DNAH9;DNAH9
cg23296697	-0.00536488	7.71351e-05	0.312556	HRNBP3
cg22877175	-0.00936432	7.7651e-05	0.312556	B3GNT6
cg24910523	0.00624465	7.79854e-05	0.312556	ARL4A;ARL4A;ARL4A;ARL4A
cg16350196	-0.00587194	7.92652e-05	0.315783
cg04550103	-0.00403713	8.05888e-05	0.319145	HJURP
cg07892307	-0.00345248	8.2476e-05	0.321564
cg01601658	-0.00489701	8.28705e-05	0.321564
cg16627090	-0.00884288	8.3084e-05	0.321564	PGAM2
cg13105766	-0.00823724	8.38426e-05	0.321564
cg19778375	-0.0312087	8.40231e-05	0.321564
cg16626967	-0.00453679	8.46007e-05	0.321564	TMEM82
cg17382841	-0.00620139	8.52616e-05	0.321564	EGFLAM;EGFLAM;EGFLAM;EGFLAM
cg08933143	-0.00721169	8.58259e-05	0.321564
cg19716893	-0.0102145	8.61949e-05	0.321564	CAND2;CAND2
cg05280794	0.0224921	8.64684e-05	0.321564	ABR;ABR
cg01938018	-0.00684966	8.74483e-05	0.321564	NPHS2
cg01870826	-0.00696849	8.75741e-05	0.321564	LOC389458
cg00833893	-0.00893949	8.78658e-05	0.321564	MARCH6;MARCH6;MARCH6
cg26428069	-0.0061869	8.85746e-05	0.321564	NCKAP5;NCKAP5
cg19458787	-0.00552159	8.86773e-05	0.321564
cg09847845	0.00475564	8.89328e-05	0.321564	CRCT1
cg13287893	-0.00531028	9.09341e-05	0.326036
cg20620307	0.00941478	9.11497e-05	0.326036
cg00726100	0.00414899	9.19918e-05	0.327289
cg25317255	0.00571513	9.52958e-05	0.335803	GRIN2A;GRIN2A;GRIN2A
cg24572391	-0.00617766	9.53944e-05	0.335803
cg02428792	-0.0134678	9.63622e-05	0.337188
cg08726084	-0.00338939	9.68015e-05	0.337188	STAB2
cg23799226	0.00785205	9.76601e-05	0.338407	GLIS3
cg11138794	-0.00480965	9.84691e-05	0.339442	PARP9;DTX3L;PARP9;PARP9;PARP9;PARP9;PARP9;DTX3L
cg16845623	0.00286936	9.91299e-05	0.339959	C3orf57

## Sheet: ST4 - DMPs Remitters
	Remitters
	logFC	P.Value	adj.P.Val	gene
cg01722829	-0.315228	2.31835e-09	0.00136113
cg07160746	-0.420123	5.45066e-09	0.00136113	KCNS1
cg18677860	-0.373729	6.1376e-09	0.00136113
cg06183427	-0.41389	1.47266e-08	0.00225806	IRX4;IRX4;IRX4;IRX4;IRX4
cg02956519	0.522945	1.697e-08	0.00225806
cg24078577	-1.18564	3.92821e-08	0.00435579	ASRGL1;ASRGL1
cg17293936	-0.508403	9.15573e-08	0.00838667	DGKG;DGKG;DGKG
cg04391789	0.326612	1.00845e-07	0.00838667	ZNF423;ZNF423
cg14157435	0.817522	1.64129e-07	0.012133	NRP2;NRP2;NRP2;NRP2;NRP2
cg09929786	0.407262	2.03066e-07	0.0129049
cg26003873	-0.831857	2.13366e-07	0.0129049
cg11037025	0.823868	2.45059e-07	0.0135867	EXOC1;EXOC1;EXOC1
cg17233264	-0.506519	2.8462e-07	0.0145662	LOC100288152;SLC9A3;SLC9A3
cg27336068	-0.817514	4.74749e-07	0.0207591	ADARB2
cg03412967	0.458584	4.8462e-07	0.0207591	OR2A14
cg13572782	-0.60585	5.32082e-07	0.0207591	MBP;MBP
cg15453967	-0.381549	5.55232e-07	0.0207591	AGPAT4
cg24930536	-0.423277	5.68437e-07	0.0207591
cg00355389	0.33197	5.92842e-07	0.0207591	CLSTN2
cg25715429	0.756524	7.21819e-07	0.022944	NRP2;NRP2;NRP2;NRP2;NRP2
cg00268085	-0.403275	7.2421e-07	0.022944	COL4A2
cg04145948	-0.771016	7.61031e-07	0.0230146	BLM;BLM;BLM;BLM
cg02181624	0.36607	8.1211e-07	0.0234915	DACT2
cg26520942	-0.430884	9.01028e-07	0.0249776	TBX1;TBX1;TBX1
cg20590817	-0.389053	1.13774e-06	0.0291786	RDH10-AS1
cg05865665	0.41134	1.14029e-06	0.0291786	TCTE1
cg15287611	0.227749	1.71145e-06	0.042172
cg25744127	-0.266104	1.91357e-06	0.0454683	C11orf87
cg18715220	0.342952	2.08729e-06	0.0478859
cg14803703	0.256307	2.47371e-06	0.0548594	ZFPM2
cg11598403	-0.826347	2.81891e-06	0.0580491	MBP;MBP
cg24155429	-0.329264	2.82503e-06	0.0580491	DGKG;DGKG;DGKG
cg26396680	0.302245	2.8793e-06	0.0580491	PPP1R32;PPP1R32
cg03549163	0.320405	3.27476e-06	0.0618974	SMPD3
cg10126788	0.557466	3.29561e-06	0.0618974	NRP2;NRP2;NRP2;NRP2;NRP2
cg02303737	-0.236364	3.34928e-06	0.0618974	AJAP1;AJAP1
cg20351668	0.61883	3.84836e-06	0.0687992	NRP2;NRP2;NRP2;NRP2;NRP2
cg16350196	-0.325436	4.02508e-06	0.0687992
cg07022591	-0.354202	4.16883e-06	0.0687992
cg21700663	-0.777525	4.1914e-06	0.0687992
cg05348875	0.556568	4.23979e-06	0.0687992	NRP2;NRP2;NRP2;NRP2;NRP2
cg00543335	-0.494023	4.46685e-06	0.070758	PCDHGA1;PCDHGA1
cg17266581	-1.14119	4.72795e-06	0.0730353	MBP;MBP
cg07967246	0.404654	4.83016e-06	0.0730353	CRB1;CRB1;CRB1;CRB1;CRB1;CRB1
cg02634322	-0.259731	4.97268e-06	0.0735193	SSTR5-AS1
cg04714638	0.414981	5.42302e-06	0.0777657	PDE4C;PDE4C
cg25363559	-0.652123	5.49367e-06	0.0777657
cg00817464	0.981725	5.77261e-06	0.0800119	XPNPEP1;XPNPEP1;XPNPEP1
cg04088940	0.471623	6.10769e-06	0.0821877	NRP2;NRP2;NRP2;NRP2;NRP2
cg23741360	0.192817	6.17665e-06	0.0821877	ASAP2;ASAP2
cg23621893	0.557654	6.50442e-06	0.0848519	ALG12;CRELD2;CRELD2
cg09821790	-0.646821	6.95612e-06	0.0876	SLC7A6;SLC7A6
cg10807027	0.605401	6.97841e-06	0.0876	NRP2;NRP2;NRP2;NRP2;NRP2
cg27148073	0.249329	7.28013e-06	0.0896951	COL13A1;COL13A1;COL13A1;COL13A1;COL13A1;COL13A1
cg01977209	-0.229965	7.59721e-06	0.0918998
cg19716893	-0.553268	7.75003e-06	0.0920744	CAND2;CAND2
cg08900798	0.178711	8.47627e-06	0.0989358	MUC6
cg27472260	-0.247798	9.00667e-06	0.101892	THEG;THEG;THEG;THEG
cg08933143	-0.387895	9.03583e-06	0.101892
cg22994830	0.301503	9.329e-06	0.103444	PRKAR1B;PRKAR1B;PRKAR1B;PRKAR1B;PRKAR1B;PRKAR1B
cg23102732	0.178735	9.72239e-06	0.103594	AGBL1
cg27192915	-0.262757	9.79868e-06	0.103594	POLL;DPCD;POLL;POLL;POLL;POLL
cg16627090	-0.473015	9.80957e-06	0.103594	PGAM2
cg17590551	-0.316518	1.01618e-05	0.105637	SSTR5-AS1
cg22025854	0.239345	1.05885e-05	0.108379	CACNG6;CACNG6;CACNG6
cg25697242	-0.303804	1.08248e-05	0.109119	TBC1D5;TBC1D5
cg10443972	0.42357	1.10896e-05	0.110062
cg23120601	0.6458	1.12492e-05	0.110062	PLCB2
cg24417499	0.347989	1.15477e-05	0.111344	HPCA
cg14983075	0.216141	1.21203e-05	0.115196
cg08126875	-0.44409	1.26307e-05	0.116661
cg18683082	0.402198	1.27464e-05	0.116661	PIGG;PIGG;PIGG;PIGG;PIGG
cg00695799	0.250432	1.28004e-05	0.116661	ZC3H12D
cg15678825	-0.47943	1.29927e-05	0.116813	NFATC1;NFATC1;NFATC1;NFATC1
cg14135767	-0.205751	1.36516e-05	0.120912
cg27581031	-0.33653	1.38121e-05	0.120912	TMEM92
cg22642082	0.220121	1.40853e-05	0.121702
cg26306976	0.309782	1.44057e-05	0.122875	ITGB1BP1;ITGB1BP1;CPSF3
cg08209764	-0.183279	1.46209e-05	0.123132
cg17699330	0.159605	1.48325e-05	0.123187	TTBK1
cg18645241	0.231712	1.49978e-05	0.123187
cg04686892	-0.358397	1.55048e-05	0.125694	GLRX3;GLRX3
cg18263335	-0.620418	1.56808e-05	0.125694	TMEM18
cg25474687	-0.331346	1.60093e-05	0.126799
cg05501584	-0.492912	1.63774e-05	0.128189	ST8SIA2
cg12398330	-0.278341	1.72874e-05	0.133738	ROBO3
cg04391718	-0.177722	1.77083e-05	0.134341	DGKG;DGKG;DGKG
cg01001286	0.325727	1.81414e-05	0.134341
cg11813497	-0.319724	1.8216e-05	0.134341	FRMD4A
cg09199338	0.47774	1.8355e-05	0.134341	LINC01098
cg04658945	0.415952	1.84685e-05	0.134341	MRGPRF;MRGPRF
cg12776836	0.24965	1.85769e-05	0.134341
cg09365459	0.297166	1.88342e-05	0.134737	NRP2;NRP2;NRP2;NRP2;NRP2
cg10548968	0.206832	1.94712e-05	0.13716	CAPN5
cg01427815	0.574069	1.96536e-05	0.13716	UCK2
cg03398865	-0.193832	2.01404e-05	0.13716	IRX4
cg03337205	-0.140505	2.01637e-05	0.13716	C22orf34;C22orf34;C22orf34
cg27200267	-0.135104	2.02037e-05	0.13716	WNT5B
cg17775987	0.189402	2.08739e-05	0.137562	APBB2;APBB2;APBB2
cg17287998	-0.535434	2.09422e-05	0.137562	PDE4D
cg00608334	0.224808	2.10492e-05	0.137562	MIR4497;TRPV4
cg00694302	0.378286	2.12753e-05	0.137562	LOC100233209;FAM113B
cg22308949	0.504026	2.12967e-05	0.137562	NRP2;NRP2;NRP2;NRP2;NRP2
cg22811647	0.264999	2.19858e-05	0.140647	BRF1
cg23084526	-0.270158	2.23986e-05	0.141924	LRRC38
cg14149668	0.393225	2.28577e-05	0.143466
cg27441881	-0.373273	2.39574e-05	0.147569	THRA1/BTR;THRA1/BTR;SKAP1;SKAP1
cg17199181	-0.711653	2.42218e-05	0.147569	MBP;MBP
cg17733104	-0.592897	2.42371e-05	0.147569
cg06361845	-0.391016	2.43985e-05	0.147569
cg21510194	-0.344051	2.47407e-05	0.14829
cg13221347	-0.431726	2.50523e-05	0.148817	STK32C
cg15282632	0.236628	2.55486e-05	0.14944	CACNB3
cg06315262	-0.29328	2.58332e-05	0.14944
cg27400313	0.266584	2.59503e-05	0.14944	MBP;MBP
cg07159961	-0.240999	2.60556e-05	0.14944	GDF6
cg00441550	-0.266098	2.74162e-05	0.1559	DEFB118
cg05730038	0.404825	2.84805e-05	0.157281	MFSD6L
cg18432414	0.4958	2.87524e-05	0.157281	MFSD6L;MFSD6L
cg07571638	0.210213	2.87824e-05	0.157281	DIP2C
cg09012471	-0.249251	2.8865e-05	0.157281	ARMC8;ARMC8;ARMC8
cg08723608	-0.351518	2.91213e-05	0.157281	C7orf51
cg23703062	-0.371194	2.91636e-05	0.157281	ANKRD30B
cg27492459	-0.368586	2.93139e-05	0.157281	DCC
cg10220449	-0.40546	2.97882e-05	0.158547
cg21775675	-0.272338	3.00457e-05	0.158648
cg26808617	0.447346	3.07601e-05	0.160159	RGS6;RGS6;RGS6;RGS6;RGS6;RGS6;RGS6;RGS6;RGS6;RGS6
cg10790186	-0.197165	3.09563e-05	0.160159	INTS4
cg20703003	-0.376725	3.1054e-05	0.160159
cg26093847	0.178358	3.14962e-05	0.16119
cg12105796	0.179202	3.20039e-05	0.162308	RIIAD1
cg15039853	0.257362	3.22026e-05	0.162308	IGFL1
cg26590660	-0.286402	3.24917e-05	0.162494	TDRD9
cg03229930	0.228514	3.2728e-05	0.162494	LOC101927421
cg24760425	-0.204005	3.33247e-05	0.163428	NSMCE2
cg01455091	-0.208401	3.35538e-05	0.163428	GLI3
cg06735175	-0.194955	3.36731e-05	0.163428	ABLIM3;ABLIM3;ABLIM3;ABLIM3;ABLIM3
cg15170994	-0.299065	3.3935e-05	0.163428	DGKG;DGKG;DGKG
cg15259593	0.225897	3.41685e-05	0.163428	MAB21L1;MAB21L1;NBEA;MIR548F5;NBEA
cg13146184	0.154029	3.44673e-05	0.163428	MED26
cg09233429	0.903321	3.46355e-05	0.163428	PLCB2
cg20853889	-0.256129	3.6311e-05	0.169209
cg12178216	-0.283624	3.65094e-05	0.169209
cg03904174	-0.305932	3.66238e-05	0.169209	PRUNE2;PRUNE2;PRUNE2;PRUNE2;PRUNE2;PRUNE2;PRUNE2
cg03953088	0.260482	3.74124e-05	0.171079
cg02428792	-0.681	3.77029e-05	0.171079
cg17085196	-0.291912	3.80135e-05	0.171079	CELF5;CELF5;CELF5
cg04950931	-0.279453	3.80571e-05	0.171079	TSPAN8
cg21679625	-0.353951	3.89259e-05	0.172754	CCDC108;CCDC108;CCDC108;CCDC108
cg24718035	-0.565637	3.97345e-05	0.172754	TFCP2;TFCP2;TFCP2
cg23222772	0.162208	4.06478e-05	0.172754	CHSY1
cg02282350	0.165601	4.07671e-05	0.172754	CCDC63;CCDC63;CCDC63
cg13522462	-0.270059	4.12233e-05	0.172754	ZNF284
cg21028142	0.453089	4.1245e-05	0.172754	NPLOC4
cg25318971	-0.346908	4.12819e-05	0.172754	BMP7
cg13266435	-0.330533	4.13514e-05	0.172754	ANKRD30B
cg07522371	-0.510064	4.144e-05	0.172754	TMEM180
cg24334045	-0.220834	4.1828e-05	0.172754
cg12121643	-0.634103	4.1893e-05	0.172754	DGKG;DGKG;DGKG
cg23917477	-0.255048	4.18956e-05	0.172754	TMEM132D
cg26141661	-0.227967	4.20438e-05	0.172754	LINC01141
cg04324125	0.164055	4.21424e-05	0.172754
cg13988338	-0.496712	4.23246e-05	0.172754
cg01326672	0.150663	4.26709e-05	0.172997	HERPUD1;HERPUD1;HERPUD1;HERPUD1;HERPUD1;HERPUD1
cg13283862	-0.382175	4.35765e-05	0.172997	PTPRN2;PTPRN2;PTPRN2;PTPRN2;PTPRN2
cg15251562	-0.20306	4.36076e-05	0.172997
cg16576327	-0.250112	4.39054e-05	0.172997	ARHGAP22;ARHGAP22;ARHGAP22;ARHGAP22;ARHGAP22
cg01284033	-0.264809	4.43529e-05	0.172997	SLC25A16
cg21293934	-0.357731	4.4562e-05	0.172997	ANKRD30B
cg23483799	-0.189082	4.48277e-05	0.172997
cg05334656	0.33634	4.49289e-05	0.172997
cg02533058	0.322324	4.4965e-05	0.172997	OPRM1;OPRM1;OPRM1;OPRM1;OPRM1;OPRM1;OPRM1;OPRM1;OPRM1;OPRM1;OPRM1;OPRM1
cg10780529	0.369171	4.54485e-05	0.172997	WDR60
cg09875471	0.245172	4.56025e-05	0.172997
cg12297409	-0.193166	4.58291e-05	0.172997	ZNF485
cg09820318	0.270952	4.59916e-05	0.172997
cg02715239	0.196126	4.60243e-05	0.172997
cg05550339	0.300453	4.72014e-05	0.176424
cg16875032	-1.33797	4.82161e-05	0.17921	SNTB1
cg11299081	-0.24892	4.89436e-05	0.180607
cg22190299	0.404482	4.9135e-05	0.180607	ITGB1BP1;ITGB1BP1
cg09768257	-0.291973	4.94885e-05	0.180907	NEIL2;NEIL2;NEIL2;NEIL2
cg27657132	-0.349826	5.06884e-05	0.181697
cg27656973	0.193928	5.07391e-05	0.181697	YBX2
cg07016075	-0.296986	5.10974e-05	0.181697
cg15797834	0.20959	5.12812e-05	0.181697	STAP2;STAP2
cg27493864	0.289819	5.16901e-05	0.181697	HCRTR1
cg04738552	-0.396054	5.18727e-05	0.181697	TUBB4
cg24202477	-0.2548	5.20039e-05	0.181697	HSP90AA1;WDR20;WDR20;WDR20;WDR20;WDR20;WDR20;WDR20;WDR20;WDR20
cg14086396	-0.358686	5.21253e-05	0.181697	PCDHB3
cg10300992	-0.184297	5.23373e-05	0.181697
cg19743974	-0.384923	5.25244e-05	0.181697	LOC101927502
cg04550103	-0.198488	5.28414e-05	0.181697	HJURP
cg02929993	0.278299	5.29817e-05	0.181697	EGFR;EGFR;EGFR;EGFR
cg06977326	-0.162866	5.39457e-05	0.183578	DGKG;DGKG;DGKG
cg25315648	-0.304158	5.40821e-05	0.183578	ADRA1B
cg09858955	0.323645	5.43646e-05	0.1836	VRK2;VRK2
cg16804892	0.30012	5.4982e-05	0.184747
cg10929690	-0.438429	5.62721e-05	0.188025
cg01928867	-0.315102	5.65227e-05	0.188025	NXN
cg08264519	0.15202	5.68766e-05	0.188261	BRF1
cg01565529	0.300926	5.75316e-05	0.188416	NRP2;NRP2;NRP2;NRP2;NRP2;NRP2;NRP2;NRP2;NRP2;NRP2
cg08683831	-0.217851	5.76117e-05	0.188416
cg26942477	0.166327	5.78894e-05	0.188416	ZAK;ZAK
cg16579158	-0.334704	5.8098e-05	0.188416	PCDHGA2;PCDHGA1;PCDHGA2
cg19989581	-0.223073	5.83392e-05	0.188416
cg24709471	-0.430045	5.97554e-05	0.192057	CRABP1
cg11685316	0.482591	6.02679e-05	0.192773	MFSD6L;MFSD6L
cg22052514	0.469316	6.07738e-05	0.193017
cg23154832	-0.287126	6.09841e-05	0.193017	CSMD1
cg26585119	0.266024	6.12145e-05	0.193017	H2AFY;H2AFY;H2AFY;H2AFY
cg21834248	-0.370182	6.15543e-05	0.193173	TAF1A;TAF1A
cg06852942	-1.00294	6.20803e-05	0.193266	SLC9A3
cg24510518	-0.51733	6.27049e-05	0.193266	GLI4
cg13700815	-0.312558	6.3011e-05	0.193266	ZNF605;ZNF605
cg03315230	0.194078	6.33262e-05	0.193266	ABHD1
cg16355550	-0.364134	6.3354e-05	0.193266	HS3ST4
cg24387126	0.149255	6.38106e-05	0.193266	GATA4
cg10860308	-0.30174	6.42443e-05	0.193266	C10orf88
cg11396329	0.128189	6.42982e-05	0.193266	ZNF219
cg26102435	0.340648	6.44262e-05	0.193266
cg18946280	-0.628453	6.44889e-05	0.193266	ZNF160;ZNF160;ZNF160
cg04259560	0.416262	6.48235e-05	0.193294	MFSD6L
cg05963151	-0.281424	6.50793e-05	0.193294
cg01083050	-0.290141	6.61408e-05	0.195574	IGSF21
cg18373615	-0.324092	6.66598e-05	0.196236	KIAA1217
cg03889939	-0.329915	6.80756e-05	0.198753
cg21428954	-0.319554	6.81121e-05	0.198753	CELSR1
cg14302625	-0.227654	6.94787e-05	0.200697	SH3BP4
cg02086790	0.27716	6.97359e-05	0.200697	AXIN1;AXIN1
cg07345969	0.345681	7.0013e-05	0.200697
cg07673080	0.895841	7.00352e-05	0.200697	HDAC4
cg18661237	-0.353334	7.03124e-05	0.200697	MRPL54;APBA3
cg23247945	-0.366715	7.06254e-05	0.200697	PCDHB6
cg22718061	0.287947	7.08902e-05	0.200697
cg19066078	-0.251565	7.35642e-05	0.205898
cg19193725	-0.381092	7.36517e-05	0.205898
cg13556767	0.166126	7.40294e-05	0.205898
cg10295298	-0.212717	7.42172e-05	0.205898	HMBOX1;HMBOX1
cg07224453	-0.267351	7.45301e-05	0.205898
cg03618211	0.238523	7.48968e-05	0.205898	NHEDC1;NHEDC1
cg09864457	0.245464	7.51283e-05	0.205898	GRIK5
cg24462468	-0.298997	7.52031e-05	0.205898	THRA1/BTR;THRA1/BTR;SKAP1;SKAP1
cg00160670	0.250547	7.58937e-05	0.20636	LINC00649;LINC00649
cg04040429	0.143842	7.60715e-05	0.20636
cg17865955	0.156352	7.66846e-05	0.20636	ITPR3
cg09062640	0.227233	7.68869e-05	0.20636
cg14282114	0.550858	7.69322e-05	0.20636	MIR6130
cg09331790	-0.208548	7.72326e-05	0.20636
cg14825413	-0.757215	7.7831e-05	0.206641	GLI4
cg09581226	-0.294932	7.79591e-05	0.206641	PCDHGA4;PCDHGA12;PCDHGA11;PCDHGA11;PCDHGA9;PCDHGA1;PCDHGB1;PCDHGB6;PCDHGC3;PCDHGB3;PCDHGB7;PCDHGA6;PCDHGA8;PCDHGA10;PCDHGA5;PCDHGB4;PCDHGA3;PCDHGA2;PCDHGA7;PCDHGB2;PCDHGB5;PCDHGC3;PCDHGC3
cg02531387	0.284194	7.86834e-05	0.207477
cg07163896	-0.24257	7.8959e-05	0.207477
cg02458846	-0.264018	7.92228e-05	0.207477
cg13902645	-1.20293	7.95276e-05	0.207477
cg14630801	-0.244628	7.99189e-05	0.207477	FRMD4A
cg11659652	0.427681	8.01843e-05	0.207477	PTPRE
cg23779240	0.401283	8.1083e-05	0.207477
cg07047386	-0.164579	8.11333e-05	0.207477	EXD3;EXD3;EXD3
cg01010753	0.229193	8.13786e-05	0.207477	FRK
cg03104110	0.282188	8.1393e-05	0.207477	NRP2;NRP2;NRP2;NRP2;NRP2
cg08721320	-0.12265	8.20834e-05	0.208438	GPR123
cg12108143	0.192311	8.34365e-05	0.210731	PRKAR1B;PRKAR1B;PRKAR1B;PRKAR1B;PRKAR1B;PRKAR1B
cg20082877	-0.198843	8.38247e-05	0.210731
cg10933186	-0.571728	8.39363e-05	0.210731	PCDHGA2;PCDHGA1;PCDHGA2
cg04645050	-0.478945	8.46746e-05	0.211785
cg14334173	0.317839	8.54393e-05	0.211875
cg04138436	0.411688	8.5493e-05	0.211875	C22orf34;C22orf34
cg14341968	-0.469077	8.5666e-05	0.211875
cg05743112	-0.174384	8.67486e-05	0.213758	WBP2
cg15624813	-0.524662	8.86588e-05	0.217572
cg19312667	-0.809177	8.89506e-05	0.217572
cg02816678	-0.14173	8.95777e-05	0.21782	CRISPLD2
cg08912801	0.313162	8.97069e-05	0.21782
cg17649516	-0.301561	9.01748e-05	0.21816
cg04924623	0.264434	9.16232e-05	0.220861	ARHGAP22;ARHGAP22;ARHGAP22;ARHGAP22
cg06363485	0.426619	9.29068e-05	0.223013
cg10803098	0.572224	9.31863e-05	0.223013
cg14371312	0.452251	9.50503e-05	0.226659	C9orf110;C9orf109
cg04189678	0.344237	9.55711e-05	0.227087	ITGBL1;ITGBL1;ITGBL1
cg13695571	0.315124	9.63181e-05	0.227744	ASCC2;ASCC2
cg07260375	-0.264427	9.65324e-05	0.227744
cg10357728	-0.581488	9.77841e-05	0.229488
cg12892016	-0.226533	9.7988e-05	0.229488
cg25745746	0.226065	9.85157e-05	0.229488	VWA5B1;VWA5B1
cg10420854	0.605176	9.93016e-05	0.229488

## Sheet: ST5 - Interaction %response x t
	Interaction % response x time
	logFC	P.Value	adj.P.Val	gene
cg25937382	0.010319	1.44606e-06	0.371123	C19orf67
cg11796907	0.00750699	2.42817e-06	0.371123
cg04748264	0.00739495	2.7406e-06	0.371123	TAMM41;TAMM41;TAMM41
cg01687757	0.00460233	3.39336e-06	0.371123	SCYL3;SCYL3
cg23696202	0.00651599	3.76029e-06	0.371123	F2RL1
cg00859465	0.0176693	3.81599e-06	0.371123	ARAP2
cg08678145	0.00754036	4.20028e-06	0.371123	CELF2;CELF2;CELF2-AS2
cg05425213	0.00573992	4.46256e-06	0.371123	NRGN;NRGN
cg04863850	0.00414215	7.26228e-06	0.398473	TUBD1;RPS6KB1
cg11046521	0.00581121	9.25795e-06	0.398473	USP40
cg04232484	0.0103131	9.3365e-06	0.398473	NEXN-AS1;NEXN;NEXN
cg00000769	0.0159682	9.4284e-06	0.398473	DDX55
cg21470303	0.00722985	1.00361e-05	0.398473
cg07894983	-0.00694591	1.03972e-05	0.398473	WDR90
cg19310515	0.00572155	1.14266e-05	0.398473
cg26748694	-0.00786664	1.17723e-05	0.398473	IQCE;IQCE
cg11061136	-0.00893277	1.22134e-05	0.398473	CDHR2
cg04807025	-0.00766546	1.2343e-05	0.398473	CSNK2A1P;GALNTL4
cg26877508	0.00487934	1.34514e-05	0.398473	THSD4
cg13092419	-0.0075106	1.36706e-05	0.398473	GPR107;GPR107;GPR107;GPR107
cg00289053	-0.00749646	1.42028e-05	0.398473	ZNF451;ZNF451
cg20650513	0.00727757	1.4322e-05	0.398473	TOM1L2;LRRC48;LRRC48;TOM1L2;LRRC48;LRRC48
cg27475979	-0.00621599	1.475e-05	0.398473	ANKRD11;ANKRD11;ANKRD11;ANKRD11
cg16633560	0.0065778	1.50773e-05	0.398473
cg21825071	-0.00450427	1.5735e-05	0.398473	NUDT3;NUDT3
cg14040868	-0.00427649	1.62454e-05	0.398473	FMNL2
cg07553754	0.00558132	1.62781e-05	0.398473	DUS2;DUS2;DUS2
cg25098552	-0.00446279	1.70434e-05	0.398473	CNGB1;CNGB1
cg13419344	-0.00846461	1.74501e-05	0.398473	BAZ1B
cg22891561	0.00585701	1.79679e-05	0.398473	CPXM2
cg01171786	-0.0053368	2.01823e-05	0.433144	DYSF;DYSF;DYSF;DYSF;DYSF;DYSF;DYSF;DYSF;DYSF;DYSF;DYSF;DYSF;DYSF;DYSF
cg08183077	-0.0101869	2.73271e-05	0.533682	DIP2B
cg21224972	-0.00681566	2.75379e-05	0.533682	HTRA3
cg03680730	-0.00670803	2.84237e-05	0.533682	FAM167B
cg10477817	-0.00862066	3.04213e-05	0.533682	CCDC57
cg19585312	-0.00463878	3.08583e-05	0.533682	FAM107B
cg17633170	0.00549077	3.11572e-05	0.533682
cg10464469	0.00861074	3.12772e-05	0.533682	LOC101927179;LOC101927179;CORIN;CORIN;CORIN
cg07269843	0.00497625	3.12841e-05	0.533682	UBE2J2;UBE2J2;UBE2J2;UBE2J2
cg11547764	0.0110322	3.2668e-05	0.53486	OR2Z1
cg17713761	-0.00750893	3.29611e-05	0.53486	CARD11
cg17291176	-0.00575759	3.40929e-05	0.540055	FOXP4;FOXP4;FOXP4
cg02186963	0.00715158	3.66026e-05	0.56583	RAD51B
cg12400664	-0.00619788	3.86553e-05	0.56583	HSPA1L
cg05219918	0.00700367	3.99589e-05	0.56583
cg00936187	0.00370255	4.09752e-05	0.56583	FAM38A
cg09822950	0.0041229	4.16897e-05	0.56583
cg02007979	-0.0054842	4.20015e-05	0.56583
cg03174232	-0.0101937	4.48152e-05	0.56583
cg22851031	0.00820454	4.50568e-05	0.56583	AAAS;AAAS
cg22431767	-0.00463555	4.53562e-05	0.56583	LUZP1;LUZP1
cg04506601	0.00575512	4.56943e-05	0.56583	SLC35A3
cg06804225	-0.00532746	4.5963e-05	0.56583	INO80E;INO80E;INO80E;INO80E;INO80E
cg18520565	-0.00639019	4.69967e-05	0.56583	ANKRD31
cg15358539	-0.00446485	4.7053e-05	0.56583	H2AFY;H2AFY;H2AFY;H2AFY;H2AFY;H2AFY;H2AFY;H2AFY
cg12151820	-0.00507733	4.76267e-05	0.56583	RDH11
cg18542556	-0.0072524	4.92341e-05	0.569773	KLHL7-AS1;KLHL7;KLHL7;KLHL7;KLHL7;KLHL7
cg11259070	-0.0074792	4.96714e-05	0.569773	MEX3C
cg03716011	-0.00672827	5.08301e-05	0.573181
cg07754935	-0.00817665	5.34309e-05	0.592467	MMAA
cg25801428	-0.0056989	5.61206e-05	0.607186	LOC100132735
cg26880734	-0.00652594	5.65836e-05	0.607186
cg00031063	-0.0045916	6.01302e-05	0.620211	MFAP2;MFAP2;MFAP2;MFAP2
cg27262359	0.00835291	6.23006e-05	0.620211
cg27594502	0.00529195	6.4568e-05	0.620211	ANKRD44;ANKRD44
cg09416501	-0.00639708	6.73649e-05	0.620211	TOB2
cg16906885	0.00668522	6.92734e-05	0.620211
cg13741422	-0.00929872	6.96379e-05	0.620211	NFYC;NFYC;NFYC;NFYC;NFYC;NFYC;NFYC
cg16176694	-0.00693282	6.97825e-05	0.620211
cg26630039	-0.011635	7.16204e-05	0.620211
cg19956712	-0.0110384	7.61556e-05	0.620211	APBB1;APBB1
cg22166446	-0.00870738	7.78401e-05	0.620211	LOC642587
cg26697065	-0.00630406	7.82936e-05	0.620211	SEPHS2
cg18989176	0.00567596	7.91732e-05	0.620211	CDR2
cg04187820	-0.00455532	8.01239e-05	0.620211	ZNF407
cg26246296	0.00497384	8.03533e-05	0.620211	TXN
cg26309538	-0.00468616	8.28546e-05	0.620211	ATXN1;ATXN1
cg06448387	-0.00549917	8.32205e-05	0.620211
cg24549743	0.0105923	8.36066e-05	0.620211
cg02807047	0.0132187	8.40512e-05	0.620211
cg18498623	0.00765546	8.55983e-05	0.620211
cg02209038	-0.00487538	8.55991e-05	0.620211
cg21142853	0.00963162	8.69274e-05	0.620211	LOC101929095
cg20234976	0.00625628	8.87993e-05	0.620211	SIM1
cg15282819	-0.00682801	8.98601e-05	0.620211	SHISA9;SHISA9
cg16579056	-0.0107234	9.07727e-05	0.620211	NID2
cg23104177	0.00314797	9.19181e-05	0.620211	IBA57;IBA57
cg19318298	0.00526941	9.20364e-05	0.620211
cg24601355	0.00623633	9.2175e-05	0.620211
cg20791505	-0.0059974	9.33059e-05	0.620211	TMEM135;TMEM135;TMEM135;TMEM135;TMEM135
cg19675935	0.00534294	9.35503e-05	0.620211	ZNF579
cg04688917	-0.00444754	9.48369e-05	0.620211	ZNF639
cg18254364	-0.00482568	9.64652e-05	0.620211	RABGGTA;RABGGTA
cg01732465	-0.00402253	9.74054e-05	0.620211
cg18887483	-0.00466793	9.77238e-05	0.620211	ISLR2;LOC283731;ISLR2;ISLR2;ISLR2
cg00686761	0.0146981	9.7918e-05	0.620211	CEP192
cg10700135	0.00775566	9.80019e-05	0.620211
cg19204958	0.00604018	9.99324e-05	0.620211	DIP2C

## Sheet: ST6 - Interaction remission x t
	Interaction remission x time
	logFC	P.Value	adj.P.Val	gene
cg12236003	0.300616	5.06162e-07	0.21439	SNRNP70
cg04289959	-0.567295	8.14051e-07	0.21439	FBRS
cg11796907	0.391402	1.02825e-06	0.21439
cg06638810	0.362164	1.68668e-06	0.21439	AGPAT4
cg07894983	-0.376433	1.88357e-06	0.21439	WDR90
cg13826852	-0.269034	2.16013e-06	0.21439	OTOGL
cg03168902	0.384319	2.25569e-06	0.21439	MMP24
cg02209038	-0.28761	3.84961e-06	0.320148
cg06804225	-0.299221	5.78866e-06	0.364589	INO80E;INO80E;INO80E;INO80E;INO80E
cg05568629	-0.590595	6.73723e-06	0.364589
cg06693018	0.319523	7.39734e-06	0.364589
cg17075379	0.265811	7.41785e-06	0.364589	TCHP;TCHP
cg18642576	-0.300865	7.6744e-06	0.364589	FA2H
cg04808509	-0.398228	7.90605e-06	0.364589	RABL6;RABL6;RABL6
cg09416501	-0.360569	8.22e-06	0.364589	TOB2
cg00085593	0.266387	9.5779e-06	0.398267	LOC101928994;HKDC1
cg26630039	-0.640117	1.09853e-05	0.429921
cg19161707	0.294767	1.27247e-05	0.46466	NFASC;NFASC;NFASC;NFASC
cg24931138	0.3974	1.39959e-05	0.46466	TERT;TERT
cg20078454	-0.414188	1.45952e-05	0.46466	GPR20
cg19523862	-0.396005	1.46667e-05	0.46466
cg21492961	-0.255227	1.61746e-05	0.489142	GPR98;GPR98
cg14966331	0.306805	1.82823e-05	0.524151
cg05936667	-0.436261	1.91826e-05	0.524151	TUBB3
cg01036173	-0.400529	2.0374e-05	0.524151	C9orf46
cg05810363	-0.422994	2.15567e-05	0.524151	RHBDF2;RHBDF2
cg19318298	0.283291	2.47707e-05	0.524151
cg13392866	0.224966	2.5614e-05	0.524151	HTT
cg05425213	0.26719	2.57117e-05	0.524151	NRGN;NRGN
cg22485413	0.322914	2.61663e-05	0.524151	PMM1
cg22017954	-0.178247	2.67015e-05	0.524151	COMMD9;COMMD9;COMMD9;COMMD9
cg01789943	0.328662	2.68099e-05	0.524151
cg01715025	0.341485	2.72892e-05	0.524151	RNF115
cg13027280	-0.446632	2.73902e-05	0.524151
cg17435844	-0.444415	2.81707e-05	0.524151
cg16091115	-0.49018	2.87146e-05	0.524151
cg20605534	-0.459106	2.96097e-05	0.524151	TANGO6
cg01482375	-0.457684	3.01e-05	0.524151	LATS1
cg00898147	0.363185	3.20696e-05	0.524151	SALL2
cg19744419	-0.330701	3.22265e-05	0.524151	MLLT3;MLLT3
cg10996267	-0.279896	3.24544e-05	0.524151	PPME1;PPME1
cg05139870	0.576136	3.30889e-05	0.524151	SMARCD3;SMARCD3;SMARCD3
cg17707984	-0.317004	3.55643e-05	0.550262	NEU1
cg11922563	-0.246411	3.90529e-05	0.577902
cg20294940	0.273291	3.9088e-05	0.577902
cg23690899	0.289055	3.99628e-05	0.577992	TSSC1
cg16207671	0.373528	4.31689e-05	0.595625
cg04478678	-0.200278	4.53903e-05	0.595625	HOXB3
cg17440939	0.366099	4.55936e-05	0.595625	NHLRC3;C13orf23;C13orf23;NHLRC3
cg08665934	-0.277632	4.60586e-05	0.595625
cg03160005	-0.367779	4.61385e-05	0.595625
cg22283083	0.237254	4.7019e-05	0.595625
cg03717591	0.295586	4.74488e-05	0.595625
cg19892834	0.509606	4.8351e-05	0.59571	CLNK
cg12004593	0.366294	4.97822e-05	0.602192	PLXNA1
cg19585312	-0.228956	5.15459e-05	0.612392	FAM107B
cg02809380	0.388285	5.65881e-05	0.644252	TMEM178B
cg23888010	0.495863	5.7999e-05	0.644252	NACC1
cg27262359	0.423521	5.96077e-05	0.644252
cg25098552	-0.213273	6.28668e-05	0.644252	CNGB1;CNGB1
cg17550741	0.527653	6.51911e-05	0.644252	RNF103-CHMP3
cg18720617	0.299026	6.60274e-05	0.644252	MIR187
cg09581611	-0.174885	6.64025e-05	0.644252	SLC12A4;SLC12A4;SLC12A4;LCAT;SLC12A4;SLC12A4
cg00985104	0.250258	6.64442e-05	0.644252	TMEM111;TMEM111
cg00448525	0.203087	6.71142e-05	0.644252	NLRP3;NLRP3;NLRP3;NLRP3;NLRP3;NLRP3;NLRP3;NLRP3;NLRP3;NLRP3
cg21700293	-0.260329	6.72837e-05	0.644252
cg09578164	-0.430409	6.96507e-05	0.644252
cg12754808	-0.239459	7.00745e-05	0.644252
cg04873014	0.457545	7.1425e-05	0.644252	FOXD4L5
cg25761802	-0.327768	7.28624e-05	0.644252
cg08862778	0.184851	7.33475e-05	0.644252	MTOR
cg20136943	-0.395432	7.35608e-05	0.644252	LINC01446
cg08945802	0.230765	7.52602e-05	0.644252	OPCML
cg01504485	-0.399328	7.59608e-05	0.644252
cg13221225	0.253608	7.92505e-05	0.644252	ZC3H3
cg03810365	0.35631	8.07268e-05	0.644252	HNRNPD;HNRNPD;HNRNPD;HNRNPD
cg04820640	0.254277	8.2236e-05	0.644252
cg04114544	-0.202797	8.26913e-05	0.644252
cg02426076	0.359923	8.29157e-05	0.644252	C5orf56
cg08902132	-0.203692	8.36436e-05	0.644252	ETF1
cg12400664	-0.302771	8.38077e-05	0.644252	HSPA1L
cg17977474	0.280272	8.42733e-05	0.644252	RFX1
cg08024549	-0.312515	8.59377e-05	0.644252	PPAP2B;PPAP2B
cg10037913	-0.189323	8.63445e-05	0.644252	NSMCE1
cg18254364	-0.241718	8.66778e-05	0.644252	RABGGTA;RABGGTA
cg15076023	-0.36558	8.6718e-05	0.644252	CIR1;SCRN3
ch.7.121610422F	-0.440862	8.71438e-05	0.644252
cg16255150	0.625422	8.72827e-05	0.644252	NUMB;NUMB;NUMB;NUMB
cg19970953	0.243958	8.81329e-05	0.644252	RBM38;RBM38
cg00424064	-0.291765	8.85693e-05	0.644252	TANC2
cg00609296	0.402034	8.99093e-05	0.644252	TTC15
cg14396758	0.307837	9.15742e-05	0.644252	RELL1;RELL1
cg18735920	-0.244623	9.23631e-05	0.644252
cg09605298	-0.383999	9.41729e-05	0.644252	CHN1;CHN1
cg13711762	-0.286822	9.45289e-05	0.644252	KAT6B;KAT6B;KAT6B
cg04892552	-0.345162	9.50091e-05	0.644252	JARID2
cg10199368	-0.305641	9.53713e-05	0.644252
cg19525226	-0.514755	9.55262e-05	0.644252	BCL7A;BCL7A
cg11181726	0.193749	9.58666e-05	0.644252
cg09326702	-0.237985	9.8365e-05	0.648269	SLC22A11;SLC22A11
cg26987965	-0.201342	9.84131e-05	0.648269	PSENEN;U2AF1L4;U2AF1L4

## Sheet: ST7 - DMRs % response
% change – no interaction
chrom	start	end	min_p	n_probes	z_p	z_sidak_p	genes
8	1765217	1765820	5.491e-19	8	1.465e-27	1.616e-24	MIR596
6	31691198	31692260	1.608e-16	24	2.11e-24	1.322e-21	MPIG6B
15	75019070	75019376	1.464e-11	10	7.77e-16	1.69e-12	CYP1A1
2	206628415	206628773	1.047e-08	9	1.201e-11	2.232e-08	NRP2
1	67600547	67600835	9.595e-08	5	1.03e-11	2.38e-08	C1orf141
1	236686564	236686988	9.601e-07	10	1.266e-10	1.986e-07	LGALS8;LGALS8-AS1
17	40274524	40274811	6.815e-07	7	9.269e-11	2.149e-07	HSPB9;KAT2A
10	695844	696063	5.046e-06	5	4.778e-10	1.451e-06	DIP2C;C10orf108
4	25090491	25090665	1.15e-05	4	1.228e-09	4.694e-06
4	99851003	99851281	1.617e-05	7	2.652e-09	6.348e-06	EIF4E
3	184209105	184209261	1.681e-05	3	2.073e-09	8.84e-06
18	70211835	70211974	0.0001555	5	2.432e-08	0.0001164	CBLN2
19	50666379	50666552	1.412e-05	4	3.56e-08	0.0001369	C19orf41
13	111297400	111297551	0.0003533	3	6.424e-08	0.000283	CARS2
7	2288716	2288849	0.0001676	4	7.598e-08	0.00038	NUDT1
1	19110734	19110978	5.682e-05	4	1.687e-07	0.0004599
12	133022760	133022955	0.0007754	3	1.724e-07	0.000588
13	88328251	88328471	1.65e-05	4	2.145e-07	0.0006484	SLITRK5
5	157079404	157079520	0.0001087	6	1.288e-07	0.0007384	SOX30
2	74875387	74875561	5.678e-06	5	3.765e-07	0.001439	C2orf65;M1AP
1	11714218	11714269	0.0007971	5	1.832e-07	0.002388	FBXO2;FBXO44
10	115860280	115860310	0.0006105	3	1.248e-07	0.002764

## Sheet: ST8 - DMRs Remitters
% change – no interaction									% change – Response x Treatment
chrom	start	end	min_p	n_probes	z_p	z_sidak_p	genes
2	206628355	206628773	5.406e-25	10	7.416e-29	1.18e-25	NRP2
3	185911316	185912253	3.338e-12	6	2.579e-21	1.831e-18	DGKG
17	8702369	8702896	9.381e-14	8	8.307e-18	1.049e-14	MFSD6L
18	74799250	74799572	6.076e-12	4	1.808e-16	4.587e-13	MBP
6	31691354	31692026	1.962e-09	18	4.428e-15	4.397e-12	MPIG6B
10	14372108	14372913	3.449e-05	5	1.053e-13	8.699e-11	FRMD4A
1	223566447	223566794	5.052e-10	7	3.332e-12	6.388e-09	C1orf65;CCDC185
2	9613721	9614052	3.366e-08	5	3.18e-12	6.392e-09	IAH1
5	476405	476646	1.922e-08	3	1.729e-11	4.773e-08	SLC9A3;LOC100288152
18	14748040	14748298	3.606e-08	7	6.964e-11	1.796e-07	ANKRD30B
17	46371502	46371664	6.656e-07	4	5.842e-11	2.399e-07	THRA1/BTR;SKAP1
15	93580092	93580327	9.662e-07	4	1.113e-10	3.151e-07
4	25090491	25090665	1.984e-06	4	2.086e-10	7.977e-07
17	79615652	79615861	2.841e-06	3	3.159e-10	1.006e-06	TSPAN10
15	40583227	40583422	3.878e-06	3	4.547e-10	1.551e-06	PLCB2
2	240240975	240241218	7.528e-06	3	9.284e-10	2.542e-06	HDAC4
17	58499679	58499911	3.449e-05	7	5.48e-09	1.572e-05	C17orf64
15	75019070	75019376	3.032e-05	10	8.048e-09	1.75e-05	CYP1A1
5	134735914	134736026	7.726e-06	3	3.403e-09	2.021e-05	H2AFY
1	95698827	95699097	3.839e-05	6	8.91e-09	2.195e-05	RWDD3;TMEM56-RWDD3;LOC101928118
10	129797760	129797840	2.073e-05	3	2.898e-09	2.41e-05	PTPRE
4	184908510	184908893	3.581e-05	8	1.517e-08	2.634e-05	STOX2
21	35320596	35320667	3.53e-05	3	5.889e-09	5.518e-05	LINC00649
2	170624574	170624727	6.153e-05	3	1.401e-08	6.093e-05
6	41207376	41207506	6.115e-05	3	1.351e-08	6.916e-05
22	31318147	31318373	1.95e-05	6	2.571e-08	7.569e-05	C22orf27
11	289774	289966	0.0001238	3	3.126e-08	0.0001083	ATHL1
19	10736006	10736059	4.976e-05	4	1.077e-08	0.0001351	SLC44A2
4	74847710	74847829	3.564e-05	6	5.003e-08	0.0002797	PF4
10	115860280	115860310	6.153e-05	3	1.415e-08	0.0003138
3	182817223	182817479	3.564e-05	8	2.032e-07	0.0005279	MCCC1
20	55841841	55842071	0.0008299	9	2.819e-07	0.000815	BMP7
17	40274670	40274740	0.0005378	5	1.555e-07	0.001477	HSPB9;KAT2A
11	44087367	44087423	0.0005378	3	1.628e-07	0.001932	ACCS
22	22901596	22901697	0.0002707	4	9.674e-07	0.006352	PRAME;LOC648691

## Sheet: ST9 - % response baseline
	% response baseline
	logFC	P.Value	adj.P.Val	gene
cg09408520	-0.00616612	2.54499e-06	0.675371	NR4A2
cg20900008	0.0066221	2.59113e-06	0.675371
cg21062883	-0.00678837	3.04537e-06	0.675371	EPB41L5;EPB41L5;EPB41L5;EPB41L5
cg04342762	0.016043	5.94903e-06	0.989485	DYNC1I1;DYNC1I1;DYNC1I1
cg16155903	-0.00775232	1.31454e-05	0.993887
cg27632268	-0.00521305	1.48723e-05	0.993887	DUSP10;DUSP10
cg02635370	-0.00751053	1.5201e-05	0.993887	SPON1
cg13956700	0.00452335	1.64644e-05	0.993887	MYO18A;MYO18A
cg06593258	0.00757177	1.77007e-05	0.993887	OSBPL1A;OSBPL1A
cg00354992	0.00668442	1.78919e-05	0.993887	FERMT3;FERMT3
cg11214064	-0.00489272	1.87773e-05	0.993887
cg24039870	-0.00724569	2.49897e-05	0.993887
cg05066635	0.00533504	2.59645e-05	0.993887	XPNPEP1;XPNPEP1;XPNPEP1
cg25819816	-0.00731352	2.60351e-05	0.993887	CYTSB;CYTSB;CYTSB;CYTSB
cg10635722	-0.00459529	2.60403e-05	0.993887	FAM71C;FAM71C;ANKS1B
cg21337361	0.00413375	2.88249e-05	0.993887	ZNF444;ZNF444
cg07396452	-0.00567547	2.95947e-05	0.993887	RBFOX1;RBFOX1;RBFOX1;RBFOX1
cg15897960	-0.00674331	3.08564e-05	0.993887
cg25255893	-0.00559976	3.37745e-05	0.993887
cg26655344	-0.0061477	3.42995e-05	0.993887
cg06052688	-0.00548091	3.67267e-05	0.993887
cg04412333	0.00798661	3.72642e-05	0.993887	PKP4;PKP4;PKP4;PKP4;PKP4
cg08820841	0.00391075	3.94072e-05	0.993887
cg27475979	0.00505996	4.14573e-05	0.993887	ANKRD11;ANKRD11;ANKRD11;ANKRD11
cg07406223	0.00463912	4.27686e-05	0.993887	FAM126B
cg02646794	0.0057245	4.62713e-05	0.993887	ELMO1-AS1;ELMO1;ELMO1;ELMO1
cg00055641	0.0093292	4.67816e-05	0.993887
cg17152484	0.0119398	4.97483e-05	0.993887	GPR37
cg16721321	0.00777867	5.23365e-05	0.993887	LOC100130872-SPON2;LOC100130872
cg23321228	-0.00563267	5.39318e-05	0.993887	MET;MET
cg07603922	0.0057777	6.03118e-05	0.993887	C8orf48
cg09822950	-0.00345809	6.90173e-05	0.993887
cg25117092	-0.011106	6.94361e-05	0.993887	MED12L;P2RY14;P2RY14
cg11790335	-0.0110119	7.52373e-05	0.993887	TFAP2D
cg21317088	0.00778742	7.75641e-05	0.993887	MEX3C
cg13980623	-0.00639933	7.79963e-05	0.993887	ZNRF3;ZNRF3
cg21676832	-0.00629491	7.95681e-05	0.993887
cg02556564	-0.00449998	8.04989e-05	0.993887
cg25494064	0.00899568	8.25554e-05	0.993887	TMOD1;TMOD1
cg23130686	0.00681743	8.42332e-05	0.993887	PFDN5;PFDN5
cg12823530	0.00336814	8.737e-05	0.993887	NRL
cg12400664	0.00540381	8.91866e-05	0.993887	HSPA1L
cg14336316	0.00635831	9.00488e-05	0.993887	LRRFIP1;LRRFIP1
cg11534108	0.00738836	9.09282e-05	0.993887	ZSWIM5
cg04103761	0.00435603	9.29519e-05	0.993887
cg07534533	-0.00754958	9.37105e-05	0.993887	MASP2
cg07365623	0.00653136	9.40689e-05	0.993887
cg03186270	-0.00431437	9.55344e-05	0.993887	LINC01517
cg00738309	0.0065438	9.64421e-05	0.993887	RASA3
cg14376526	0.0036267	9.64801e-05	0.993887	NXN
cg07975585	-0.00704991	9.77711e-05	0.993887
cg16692534	0.00460387	9.88642e-05	0.993887	FOXK2

## Sheet: ST10 - Remission baseline
	Remission baseline
	logFC	P.Value	adj.P.Val	gene
cg03412967	0.641463	9.6557e-07	0.379602	OR2A14
cg03282932	-0.981839	1.14113e-06	0.379602	VPS13C;VPS13C;VPS13C;VPS13C
cg03992447	-0.240742	1.8401e-06	0.408078
cg17266581	-1.72754	5.1803e-06	0.683695	MBP;MBP
cg26003873	-1.11524	7.37934e-06	0.683695
cg07160746	-0.494941	7.57193e-06	0.683695	KCNS1
cg21874682	0.613036	8.74606e-06	0.683695
cg11598403	-1.18053	9.53842e-06	0.683695	MBP;MBP
cg25730685	-0.55648	9.59587e-06	0.683695
cg13572782	-0.826401	1.02764e-05	0.683695	MBP;MBP
cg11445226	0.358902	1.38142e-05	0.780042	TRIM41;TRIM41
cg07894983	0.317681	1.44626e-05	0.780042	WDR90
cg27090150	-0.586123	1.5447e-05	0.780042	ZNF444;ZNF444;ZNF444;ZNF444
cg12962226	0.244493	1.75106e-05	0.780042	IL4R;IL4R;IL4R;IL4R
cg00693611	-0.474515	1.75868e-05	0.780042
cg21246243	0.332143	1.96731e-05	0.81419	CAMKK1;CAMKK1;CAMKK1
cg01893030	-0.237254	2.08042e-05	0.81419
cg24078577	-1.43037	2.21501e-05	0.818704	ASRGL1;ASRGL1
cg21387683	0.313061	2.78253e-05	0.974337	DOCK8;DOCK8;DOCK8
cg03265662	0.219433	2.99224e-05	0.995383
cg05825578	0.310191	3.45163e-05	0.999976
cg17199181	-1.11486	3.54943e-05	0.999976	MBP;MBP
cg25078668	-0.318339	3.58026e-05	0.999976	CLDN10;CLDN10;CLDN10
cg25945412	0.338597	4.07921e-05	0.999976	SMARCD2;SMARCD2
cg15593697	0.305002	4.10522e-05	0.999976	DCAF15
cg02884826	-0.525263	4.22865e-05	0.999976	POLR2B
cg05568629	0.412977	4.35166e-05	0.999976
cg24621312	-0.558401	4.56587e-05	0.999976	EXOC6B
cg17553606	0.362858	5.33175e-05	0.999976	DNAJA1
cg10511544	0.4859	5.57816e-05	0.999976	CCDC71L
cg10699590	0.208015	5.81425e-05	0.999976	WDR78;WDR78
cg10094892	-0.33491	5.93527e-05	0.999976	MME;MME;MME;MME
cg21610368	-0.460953	5.97156e-05	0.999976	PIAS1
cg25287591	0.348016	6.02483e-05	0.999976	COL11A2;COL11A2;COL11A2
cg16930225	-0.435431	6.14041e-05	0.999976	TEX14;TEX14;TEX14
cg10272922	-0.308572	6.2359e-05	0.999976	ABCC4
cg06907980	0.194551	6.48628e-05	0.999976	UNQ6494
cg16576327	-0.353026	6.81015e-05	0.999976	ARHGAP22;ARHGAP22;ARHGAP22;ARHGAP22;ARHGAP22
cg08267013	-0.360244	6.90752e-05	0.999976
cg17775987	0.265787	7.07118e-05	0.999976	APBB2;APBB2;APBB2
cg10443972	0.602414	7.11139e-05	0.999976
cg13711762	0.327812	7.17649e-05	0.999976	KAT6B;KAT6B;KAT6B
cg11527405	-0.467708	7.19091e-05	0.999976	TRHDE
cg20475157	-0.263545	7.33211e-05	0.999976
cg10614768	-0.409887	7.52885e-05	0.999976	KNDC1
cg01255465	-0.381364	8.15612e-05	0.999976	BAT3;BAT3;BAT3;BAT3
cg17642145	-0.710969	8.26107e-05	0.999976	PPP3CC
cg26893523	0.291533	8.30476e-05	0.999976	CYB561A3;CYB561A3;CYB561A3;TMEM138;TMEM138
cg18779283	-0.367354	8.34679e-05	0.999976	LIMD1
cg21453831	0.214976	8.35102e-05	0.999976	HIST3H2BB
cg18055610	-0.33928	8.44924e-05	0.999976
cg22777467	0.305667	8.66804e-05	0.999976	GRAMD3;GRAMD3;GRAMD3;GRAMD3;GRAMD3
cg21035759	-0.566199	8.89945e-05	0.999976	LTBR;LTBR
cg13096278	0.258775	9.11053e-05	0.999976
cg07890284	0.454585	9.24286e-05	0.999976
cg15437810	0.363201	9.25423e-05	0.999976	PRTG;PRTG
cg09045073	-0.304476	9.40963e-05	0.999976	NAV3;NAV3
cg23725542	0.403763	9.42993e-05	0.999976
cg06721411	0.212936	9.48885e-05	0.999976	DQX1
cg07736012	0.41227	9.58745e-05	0.999976	MED12L

[truncated: 12 more sheets: ST11 - Meta - Time (continous r, ST12 - Meta - Time (binary resp, ST13 - DMPs Meta-continuous, ST14 - DMRs Meta Continuous, ST15 - DMPs Meta binary resp, ST 16 - DMRs Meta binary res, ST17 - Meta - Interaction (cont, ST18 - Meta - Interaction (bina, ST19 - Meta - Cont_resp_baselin, ST20 - Meta - Bin_resp_baseline, ST21_Meta_DMRs_baseline, ST22 - MS ECT]
